# Supplementary material for: Task shifting in active management of the third stage of labor: a systematic review
Source: BMC Pregnancy Childbirth. 2018 Feb 6;18:47. doi: 10.1186/s12884-018-1677-5 (PMC5801808; doi:10.1186/s12884-018-1677-5)
Supplement: Supplementary file 2 — Individual study risk of bias assessment, according to quality assessment tool. (XLSX 16 kb) [file 12884_2018_1677_MOESM2_ESM.xlsx]

## Sheet: Quality assessment
Study	Blinding of researcher/clinician	Completeness of data	Origin of data (database of measurements)	Clear definition of outcome?	Assessment of outcome, applicable only for primary outcome	Confounders taken into account?
N. Chandhiok et al., 2005	Unclear risk. No blinding of paramedical workers or delivering women. Paramedical workers were responsible for delivery of misoprostol as well as measurement of blood loss.	Low risk. No missing data.	Low risk. Data gathered by trained paramedical workers	Low risk. Clear definition.	Low risk. Blood loss was objectively measured by a calibrated blood collection drape.	Unclear risk. Possible confounders are not mentioned.
M. Diadhiou et al., 2011	Unclear risk. No blinding of the auxiliary nurses or delivering women. Outcome data were also measured by same auxiliary midwives.	Low risk. Complete data was gathered for all women that received misoprostol.	Low risk. Data gathered by questionnaires by trained auxiliary midwives	Low risk - secundary outcomes	NA	Unclear risk. Possible confounders are not mentioned.
C. Ejembi et al., 2014	Unclear risk. Traditional birth attendants were not blinded. TBAs were responsible for delivery of misoprostol as well as collecting of outcome data.	Low risk. No missing data	Low risk. Data obtained by use of structured interviewer-administered questionnaires	Low risk. Clear definition and explanation to TBAs and women by use of cups and cottons	High risk. PPH was assessed through women's self reported subjective measures of normalcy of blood loss using visual parameters. "did you bleed a lot more than normal following childbirth?"	Unclear risk. Possible confounders are not mentioned.
Derman et al., 2006	Low risk - placebo controlled RCT	Low risk. No missing data	Low risk. Data gathered by trained auxiliary midwives	Low risk	Low risk - measurement by blood collection drape with calibrated receptacle	Low risk - RCT ; no differences in baselinecharacteristics
Geller et al., 2013	Unclear risk. Self-afministration of women, women were not blinded. Trained personel (that took interviews) was not blinded	High risk, >10% missing data. For 82 /102 (80%) women that used misoprostol, blood loss was measured	Low risk. Surveys and reports from trained personel.	Low risk. Clear definition.	Low risk. Blood measured by calibrated blood collection drape	Unclear. Article does not state any confounders.
Stanton et al., 2013	Low risk - no blinding, but unlikely that outcome (PPH) is influenced. The CHOs were not responsible for the birth outcome or delivery	Low risk. Missing data<10% of PPH status undefined	Low risk. Data gathered at three time points (initial enrollment/during labour/2-3days after delivery) by fieldworkers and CHOs	Low risk. Three separate definitions mentioned for PPH (depending on measurement/treatment/referrals)	Low risk. PPH measured by folding BRASS-V calibrated plastic drape under the woman's back prior to delivery. Unfolded directly after delivery for 1-2 hours. Fluids/urine/faeces swept away	Low risk. No direct confounders mentioned but due to randomisation and no significant differences in baselinecharacteristics confounding unlikely
Low et al., 2008	Unclear. Nurses that measured BL were also the ones giving the medication.	Low risk. No missing data	Low risk. Logbook and patient records by staff	Low risk. Correctly description and explanation in relating article (2008)	Low risk. PPH measured by use of graduated cylinder	Unclear risk. Possible confounders are not mentioned.
Low et al., 2012	Unclear. Nurses that measured BL were also the ones giving the medication.	Low risk. Data complete	Low risk. Logbook and patient records by staff	Low risk. Correctly description and explanation in relating article (2008)	Low risk. PPH measured by use of graduated cylinder	Unclear risk. Possible confounders are not mentioned.
Mobeen et al., 2010	Low risk - blinding of TBAs who provided the misoprostol and blinding of women	Low risk. Missing data<10% of blood loss data unavailable. Similar for both groups (4 vs 5%)	Low risk. Blood measurement by TBA. Follow up 1-2 postdelivery by LHV/CHN	Low risk. PPH defined as > 500 ml blood loss	Low risk. At external visit they noticed that measurement was inconsistent so data were excluded and revised	Low risk. Randomised study. Only difference seen in pre-delivery Hb.
Nasreen et al., 2011	Unclear risk. No blinding of CHW. It is not mentioned whether the CHW know about the other district (control group)	Low risk. No missing data	Low risk. Female interviewers carried out structured interviews	Low risk. PPH defined as > 500 ml blood loss	High risk. PPH was assessed through women's self reported subjective measures of normalcy of blood loss using cultural consensus model	Low risk. Confounders were taken into account and were corrected
Mir et al., 2012	Unclear risk. No blinding of the women, possible effects not mentioned	Low risk. No missing data in the outcome measure	Low risk. Data gathered by questionnaires directly postpartum in women, TBA, family	High risk. Definition of PPH is not correctly mentioned. They mention heavy postpartum bleeding(blood loss more than menstrual BL)	High risk. Women reported on perceiving heavy postpartum bleeding short of PPH	Unclear risk. Confounders not likely but not mentioned neither
Prata et al., 2009	Unclear risk. TBA's gave misoprostol and measured blood loss	Low risk. No missing data	measurements by trained TBAs. Low risk	PPH was defined as patients who were referred and needed additional interventions (due to bleeding). High risk	Blood loss was not measured exactly but subjectively. High risk	Article does not state any confounders. Unclear.
Prata et al., 2012a	Unclear risk. TBA's gave misoprostol and measured blood loss	Low risk, no missing data	Low risk. postpartum questionnaires were used.	High risk. PPH was not clearly defines (outcome was based on visual inspection)	High risk. Visual inspection	Article does not state any confounders. Unclear.
Prata et al., 2012b	Unclear. Health workers who were responsible for misoprostol also collected data	66.489 women delivered at home without a doctor or nurse present. For 64.413 women data were collected. <10% missing data. Low risk	Low risk. Postpartum interviews by structured questionnaires	Low risk - secundary outcomes	NA	Article does not state any confounders. Unclear.
Prata et al., 2014	Unclear. Health workers who were responsible for misoprostol also collected data	Low risk. No missing data	Low risk. Data gathered by use of ANC card, completed by CHW	Low risk - secundary outcomes	NA	Article does not state any confounders. Unclear.
Rajbhandari et al., 2010	Unclear. Health workers who were responsible for misoprostol also collected data	Unclear risk. Total of 18761 received misoprostol, 74.5% (n=13969) took it. Outcome data are available for 447 survey respondents. It is unclear whether data of other women are missing or unavailable.	Low risk. Data obtained by interviews at household visits	Low risk - secundary outcomes	NA	Reseachers describe having adjusted their results for household wealth and literacy. Low risk
Sanghvi et al., 2010	Unclear. Health workers who were responsible for misoprostol also collected data	Low risk. For all women receiving misoprostol data were known	data collection forms. Low risk	Low risk - secundary outcomes	NA	Article does not state any confounders. Unclear.
Smith et al., 2014a	Unclear. Health workers who were responsible for misoprostol also collected data	Unclear risk. A sample (n=550) of all women that received misoprostol was taken	low risk. Data obtained by questionnaires	Low risk - secundary outcomes	NA	Unclear. Article does not state any confounders
Smith et al., 2014b	Unclear. Health workers who were responsible for misoprostol also collected data	Unclear risk. Postpartum data were gathered for 76.1% (599/787) of women of whom 81% (485/599) had home delivery with misoprostol.	low risk. Data obtained by questionnaires	Low risk - secundary outcomes	NA	Unclear. Article does not state any confounders
Sibley et al., 2014	Unclear. Health workers who were responsible for misoprostol also collected data	Low risk. For all women receiving misoprostol data were known	Low risk. Face to face interviews of women who gave birth during the year prior to the survey.	Low risk - secundary outcomes	NA	Unclear. Article does not state any confounders
Walraven et al., 2005	Low risk. RCT - blinding of TBAs, women, comm health nurse midwives	Low risk. No missing data for blood loss measurement	Low risk. Data obtained by direct measurement	Low risk	Low risk. Measurement by perineal pad+plastic backing	Low risk. RCT - Small Hb difference in baseline is mentioned and taken into account.

## Sheet: Quality assessment definitions
Risk category	Low risk	High risk	Unclear risk	Not applicable
Blinding: (detection bias)	•No blinding or incomplete blinding, but the review authors judge that the outcome is not likely to be influenced by lack of blinding;	•No blinding or incomplete blinding, and the outcome is likely to be influenced by lack of blinding;	•Insufficient information to permit judgment of ‘Low risk’ or ‘High risk’;
	•Blinding of participants and key study personnel ensured, and unlikely that the blinding could have been broken	•Blinding of key study participants and personnel attempted, but likely that the blinding could have been broken, and the outcome is likely to be influenced by lack of blinding.	•The study did not address this outcome
Completeness: (attrition bias)	•No missing outcome data;	•Reason for missing outcome data likely to be related to true outcome, with either imbalance in numbers or reasons for missing data across intervention groups;	•Insufficient reporting of attrition/exclusions to permit judgement of ‘Low risk’ or ‘High risk’ (e.g. number randomized not stated, no reasons for missing data provided);
	•Reasons for missing outcome data unlikely to be related to true outcome (for survival data, censoring unlikely to be introducing bias);	•For dichotomous outcome data, the proportion of missing outcomes compared with observed event risk enough to induce clinically relevant bias in intervention effect estimate;	•The study did not address this outcome
	•Missing outcome data balanced in numbers across intervention groups, with similar reasons for missing data across groups;	•For continuous outcome data, plausible effect size (difference in means or standardized difference in means) among missing outcomes enough to induce clinically relevant bias in observed effect size;
	•For dichotomous outcome data, the proportion of missing outcomes compared with observed event risk not enough to have a clinically relevant impact on the intervention effect estimate;	•‘As-treated’ analysis done with substantial departure of the intervention received from that assigned at randomization;
	•For continuous outcome data, plausible effect size (difference in means or standardized difference in means) among missing outcomes not enough to have a clinically relevant impact on observed effect size;	•Potentially inappropriate application of simple imputation
	•Missing data have been imputed using appropriate methods	•Lost to follow up is mentioned but there is a large size variation between the patient and control group.
	•Lost to follow up is mentioned and is comparable within the patient as well as the control group.
Origin:	•Self measurements or data was gathered by adequate personel (midwife, research assistant etc.)	•Data from database (not collected by researches themselves)	•Article does not describe where data came from.
Definition of outcome:	•Article gives adequate definitions of outcome measurements	•Article does not give adequate definitions of outcome measurements	•Article does not give adequate definitions for ALL outcome measurements
Assessment of outcome:	objective measurement	subjective / visual measurement	…
Confounders:	•Article states that confounders were taken into account and define the confounders	•Article states that confounders were not taken into account.	•Article only states that confounders were taken into account, but no specific confounders are given
			•Article does not state that confounders are taken into account
